# Supplementary material for: Unique binding pattern for a lineage of human antibodies with broad reactivity against influenza A virus
Source: Nat Commun. 2022 May 2;13:2378. doi: 10.1038/s41467-022-29950-w (PMC9061721; doi:10.1038/s41467-022-29950-w)
Supplement: Supplementary file 4 — Source data [file 41467_2022_29950_MOESM4_ESM.xlsx]

## Sheet: Fig 1
Fig 1c
mAbs	VH	DH	JH	HCDR3	VL	JL	LCDR3
28-2	IGHV3-48*02	IGHD2-2*01	IGHJ6*02	ARDRGCSSTNCYVVGYYFYGMDV	IGKV1-12*01	IGKJ5*01	QQANSFPLTF
28-4	IGHV3-48*02	IGHD2-2*01	IGHJ6*02	ARDRGCNSNICYVVGYYFYGMDD	IGKV1-12*01	IGKJ5*01	QQADSFPLTF
28-5	IGHV1-2*02	IGHD3-9*01	IGHJ1*01	ARNDILTGYS	IGLV1-40*01	IGLJ1*01	QSYDSSLNAYV
28-6	IGHV3-48*02	IGHD2-2*02	IGHJ6*02	ARDRGCSSTTCYVIGYYYYGMDV	IGKV1-12*01	IGKJ5*01	QQADSFPLTF
28-8	IGHV6-1*01	IGHD6-13*01	IGHJ4*02	PRSSSGIAAAGLVLDF	IGKV3-20*01	IGKJ2*03	QQYGSSPYS
28-11	IGHV3-74*02	IGHD1-26*01	IGHJ4*02	SRGGTVSGPWGFDS	IGLV3-21*02	IGLJ3*02	QVWDNSGDHWV
28-12	IGHV3-48*02	IGHD2-2*01	IGHJ6*02	ARDRGCSSTNCYVVGYYFYGMDV	IGKV1-12*01	IGKJ5*01	QQADSFPLT
28-13	IGHV1-18*01	IGHD4-23*01	IGHJ4*02	ARERWTAFEY	IGKV2-29*02	IGKJ4*01	MQGVDRPLT
28-14	IGHV3-48*02	IGHD2-2*01	IGHJ6*02	ARDRGCSSTTCYVVGYYYYGMDV	IGKV2-8*01	IGKJ1*01	QQSYSTPPWT
28-15	IGHV4-39*01	IGHD3-22*02	IGHJ6*02	ARHRGSGYYNYFYHMDV	IGKV2-28*01	IGKJ3*01	MQALQSL
28-16	IGHV3-74*02	IGHD6-25*01	IGHJ4*02	ARSTGAAAADH	IGLV2-14*01	IGLJ3*02	SSYTSSNTWV
28-18	IGHV4-59*12	IGHD3-16*01	IGHJ4*03	VRVGGDWRYFDN	IGKV1-5*01	IGKJ3*01	QQYNTDFT
28-19	IGHV3-7*01	IGHD3-3*01	IGHJ4*02	AREGRGYDFWSGYKRPNYFDY	IGKV1-5*01	IGKJ3*01	QQYNTDFT
28-21	IGHV1-2*02	IGHD2-15*01	IGHJ5*02	ARGLGFCNGGSCS	IGLV2-8*01	IGLJ1*01	SSYAGSNNPYV
28-24	IGHV3-7*01	IGHD1-7*01	IGHJ4*02	ARNWNYALDY	IGKV3-20*01	IGKJ4*01	QLYGSF
28-26	IGHV3-48*03	IGHD3-22*01	IGHJ4*02	ARDWDQNSYDRSGSLDY	IGKV1-5*01	IGKJ1*01	QQYNTFSPPWT
28-27	IGHV4-61*02	IGHD5-24*01	IGHJ4*02	ASVEGWLQSLTF	IGKV2-29*02	IGKJ2*01	MQSIHDPPYT
28-28	IGHV3-7*01	IGHD3-3*01	IGHJ4*02	AREGRGYDFWSGYMRPNFFDY	IGKV1-5*01	IGKJ3*01	QQYKTYFT
28-30	IGHV3-15*01	IGHD3-10*01	IGHJ4*02	TSHKYGPYY	IGLV2-8*01	IGLJ1*01	SSYAGGNVFV

## Sheet: Fig 2
Fig 2a
Group	Subtype	Strains	28-2	28-4	28-6	28-12		Fig 2b	μg/ml									Fig 2c	μg/ml
			KD (nM)																H3N2 HA		H1N1 HA
1	H1N1	A/California/09/2009	0.812	3.24	0.625	2.14			A/HongKong/01/1968(H3N2)	A/Jiangxi-Donghu/312/2006(H3N2)	A/Shanghai/02/2013(H7N9)	A/duck/Hunan/8-19/2009(H4N2)	A/California/07/2009(H1N1)	A/Sichuan/01/2009(H1N1)					Untreated HA	Denatured HA	Untreated HA	Denatured HA
		A/Brevig mission/01/1918	4.5	4.03	4.15	5.62		28-2	1.799	5.418	>50	0.8408	1.063	11.7				28-2	0.1463	0.09819	0.2804	>10
		A/Florida/04/2017	8.26	30	3.43	12.5		28-4	5.581	2.8	>50	1.764	0.94	5.096				28-4	0.06115	0.03224	0.09172	>10
		A/WSN/1933	8.26	1.28	8.4	7.97		28-6	7.494	5.953	>50	7.194	1.481	20.55				28-6	0.3768	0.5392	0.4345	>10
	H6N2	A/chicken/Guangdong/C273/2011	<0.001	0.398	0.15	1.44		28-12	1.519	2.993	36.64	0.9448	0.6922	2.377				28-12	0.05838	0.02903	0.09725	>10
	H8N4	A/pintail duck/Alberta/114/1979	17.3	32.5	11.1	16.9		MEDI8852	2.545	2.007	7.615	2.321	0.2531	2.863				8D6	>10	>10	>10	>10
	H9N2	A/Hong Kong/1073/1999	1.18	0.914	8.01	1.4		39.29	5.375	1.367	>50	>50	2.866	3.721
2	H3N2	A/Hong Kong/01/1968	1.09	8.47	4.07	2.22		8D6	>50	>50	>50	>50	>50	>50
		A/Missouri/09/2014	0.115	<0.001	<0.001	0.684
		A/Netherlands/178/1995	1.83	1.44	8.82	4.84
	H4N8	A/chicken/Alabama/01/1975	4.66	15.4	8.13	6.23
	H4N4	A/mallard duck/Alberta/299/1977	0.698	1.22	1.32	0.51
	H7N7	A/Netherlands/219/2003	<0.001	0.9	1.34	0.349
	H14N5	A/mallard/Astrakhan/263/1982	0.254	0.174	0.529	0.429

## Sheet: Fig 3
(1)
A/HongKong/01/1968 (H3N2)
Prophylaxis in mice
Weight loss %
	H3N2
	PBS					28-12 1mg/kg					28-12 3mg/kg					28-12 10mg/kg					28-12 30mg/kg
Mice number	1	2	3	4	5	1	2	3	4	5	1	2	3	4	5	1	2	3	4	5	1	2	3	4	5
day 0	100	100	100	100	100	100	100	100	100	100	100	100	100	100	100	100	100	100	100	100	100	100	100	100	100
day 1	98.2069	100.254	96.5428	96.84	96.4198	96.5202	95.9441	93.6243	95.1764	96.1804	96.6394	95.9635	93.8793	94.9454	95.0224	96.0985	97.4556	98.7286	100.273	99.21	97.8164	97.4507	98.9458	98.7324	97.7017
day 2	88.5058	91.785	88.5449	87.2069	87.9843	88.8212	89.0443	81.3008	84.6807	91.9466	87.7208	86.849	85.6034	86.0656	87.1749	91.2215	94.2871	91.7848	100.182	91.4963	94.0285	98.6051	90.9639	94.3662	98.0171
day 3	81.3793	84.1278	81.9917	79.5107	81.4125	82.0357	81.5851	79.2469	78.5619	80.0736	82.1629	86.8924	82.3276	80.8288	80.9865	96.8416	94.8632	87.3839	106	92.8439	97.9501	99.3266	91.7169	93.615	99.1888
day 4	76.2759	79.4118		75.1784	76.2138	76.555	79.2541	74.0265	81.5989	75.3336	76.9927	90.7552	86.25	80.6011	81.0314	100.139	99.6159	91.7848	106.227	99.0242	100.312	104.281	100.151	99.2488	99.324
day 5						73.1622	82.7506	70.0043	82.5369	79.5214	75.3985	92.5347	89.0517	87.7505	93.1839	100.79	100.432	94.621	107.136	102.323	104.011	104.57	109.689	99.2958	102.433
day 6							86.8065		85.8866	85.5499	76.5187	94.4878	89.3103	89.2077	95.1569	102.973	102.016	98.3863	111.182	105.762	105.615	105.339	107.48	100.282	102.659
day 7							90.8158		89.2363	91.5785	79.3193	96.3976	89.5259	90.6193	97.0852	103.553	102.04	99.4377	110.364	107.342	102.094	105.556	108.685	99.3662	100.879
day 8							94.8718		91.8714	94.5697	86.9884	95.0521	92.5431	93.7159	99.6861	104.134	102.064	100.489	109.546	108.922	98.574	105.772	109.89	98.4507	99.0987
day 9							97.0163		92.5413	95.4901	89.7027	95.8333	94.569	98.9526	98.9238	102.276	101.776	98.5819	109.273	112.175	97.6827	104.618	111.797	100.282	99.2339
day 10							99.1608		93.1666	96.3645	92.4171	96.6146	96.5517	104.189	98.1614	101.068	102.928	100.147	109.046	111.524	98.3512	103.944	106.877	99.108	98.3326
day 11							101.632		96.5163	98.6194	96.5101	100.477	102.026	97.2678	99.5067	100.046	100.432	99.4132	105.136	110.084	98.9305	100.673	106.576	96.9484	98.603
day 12							102.657		99.2854	101.519	99.0521	104.167	103.19	100.82	103.318	98.6995	99.2319	98.2885	103.273	108.271	98.1729	99.7595	105.422	95.9624	98.9635
day 13							102.098		100.134	101.841	101.982	106.901	103.06	99.8634	105.202	97.3061	98.0317	97.1638	101.364	106.413	97.3708	98.8456	104.267	94.9296	99.324
day 14							100		97.1416	101.243	99.6553	104.08	102.371	95.8561	104.843	99.2104	98.5118	97.4572	100.227	106.18	96.7469	99.1342	104.92	95.5868	99.0987
(2)
A/HongKong/01/1968 (H3N2)
Prophylaxis
Survival %
		H3N2
		PBS	28-12
Mice number	d.p.i.		1mg/kg	3mg/kg	10mg/kg	30mg/kg
1	4
2	4
3	4	1
4	4
5	4
1	5	1
2	5	1
3	5
4	5	1
5	5	1
1	6		1
2	6
3	6		1
4	6
5	6
1	14			0	0	0
2	14		0	0	0	0
3	14			0	0	0
4	14		0	0	0	0
5	14		0	0	0	0
(3)
A/HongKong/01/1968 (H3N2)
Therapy in mice
Weight loss %
	H3N2
	PBS					28-12--0 d.p.i					28-12--1 d.p.i					28-12--2 d.p.i					28-12--3 d.p.i
Mice number	1	2	3	4	5	1	2	3	4	5	1	2	3	4	5	1	2	3	4	5	1	2	3	4	5
day 0	100	100	100	100	100	100	100	100	100	100	100	100	100	100	100	100	100	100	100	100	100	100	100	100	100
day 1	98.429	100.211	99.834	98.0801	96.8398	97.0983	100	93.0663	97.1728	101.62	103.146	104.101	100.158	100.695	105.168	98.0126	99.5058	101.714	98.5377	98.0371	97.9365	97.3958	97.8756	107.429	101.854
day 2	89.7075	91.8776	89.9281	87.8771	86.0739	91.1338	94.0515	86.5434	88.5864	91.2617	91.8539	92.2472	89.421	89.4118	92.0225	90.4289	90.1153	91.7843	91.0574	90.349	89.0476	90.2604	88.4456	98.5714	90.7865
day 3	83.8028	86.4451	83.4532	83.0499	80.932	88.1247	91.9078	82.2291	81.8848	85.6161	84.7753	83.9888	83.421	83.369	86.5169	81.2762	84.9533	82.9637	81.8335	82.1156	85.9259	85.7812	84.0933	94.7429	84.7753
day 4	78.2774	80.3798	77.6978	78.113	76.3792	93.4981	99.6785	89.6764	81.8848	91.2617	80.8427	83.6517	80.7895	79.5187	84.4382	75.8368	83.6354	78.629	76.4904	75.627	82.1164	78.3854	76.114	85.6	76.1236
day 5	77.1398	74.5253	74.2114	76.7965	74.3439	96.0236	99.1961	94.0421	92.1466	93.029	85.5618	92.1348	85.8947	79.8931	91.0674	77.4059	90.8292	85.3831	75.0281	75.2999	90.1587	77.3958	85.4922	78.5714
day 6						96.0774	100.857	98.151	94.1361	97.2999	90.7865	95.3371	90.1579	89.0909	97.5281	80.2301	94.0692	88.9617	80.9336	85.169	90.3704	88.5417	90.0518	76.2286
day 7						96.9909	101.072	100.411	94.3979	96.5636	90.4494	96.3483	91	91.5508	94.6629	84.9372	96.8149	89.8689	85.8268	89.8582	90.2645	93.2292	91.4508	76.5143
day 8						96.2923	99.1961	98.0996	95.445	97.2999	90.7303	96.6854	93.1053	92.5668	96.4607	87.2908	98.2427	90.9778	88.4702	90.5671	90.5291	91.7188	92.7461	83.3143
day 9						95.5938	97.2669	95.7884	96.4921	98.0363	90.9551	96.9663	95.2105	93.5294	98.2023	89.5921	99.6705	92.0867	91.1136	91.2214	90.7936	90.1562	93.9896	90.1143
day 10						94.0355	97.6956	95.4289	94.8691	97.349	96.573	96.0674	93.6842	95.1872	97.9775	89.2259	97.9132	89.6169	91.1136	92.3664	93.2804	91.4583	88.8083	92.8
day 11						95.7012	98.1243	95.018	92.8272	98.0363	100.674	95.8989	94.1579	96.631	100.955	91.0042	96.6502	90.373	91.676	92.6936	91.7989	90.625	89.7409	93.9429
day 12						97.3133	98.4995	94.5557	90.7853	98.6745	100.674	95.8989	94.1579	96.631	100.955	92.7301	95.3322	91.129	92.2385	92.9662	90.2645	89.7917	90.6736	95.0286
day 13						97.3133	98.3387	94.2476	91.3613	99.5582	101.124	96.7977	96.1053	96.7914	102.809	93.41	97.8034	92.6915	94.9944	93.566	91.5609	89.2188	92.3834	96.3429
day 14						97.3133	98.1779	93.888	91.9372	100.393	101.517	97.6405	98.0526	96.8984	104.607	94.09	100.275	94.254	97.694	94.1112	92.8571	88.6458	94.0414	97.6
(4)
A/HongKong/01/1968 (H3N2)
Therapy in mice
Survival %
		H3N2
		PBS	28-12
Mice number	d.p.i.	0 d.p.i	0 d.p.i	1 d.p.i	2 d.p.i	3 d.p.i
1	5
2	5	1
3	5	1
4	5
5	5	1				1
1	6	1
2	6
3	6
4	6	1
5	6
1	14		0	0	0	0
2	14		0	0	0	0
3	14		0	0	0	0
4	14		0	0	0	0
5	14		0	0	0
(5)
A/Sichuan/01/2009 (H1N1)
Prophylaxis in mice
Weight loss %
	H1N1
Mice number	PBS					28-12 1mg/kg					28-12 3mg/kg					28-12 10mg/kg					28-12 30mg/kg
day 0	100	100	100	100	100	100	100	100	100	100	100	100	100	100	100	100	100	100	100	100	100	100	100	100	100
day 1	97.0337	98.8821	97.4656	98.2319	96.2963	98.3438	100	96.6719	96.7391	98.2475	100.113	98.3198	98.2143	98.0681	99.557	97.7616	98.75	99.3381	97.5322	98.9984	98.0925	98.7027	98.1977	97.0286	97.7754
day 2	94.0674	97.7641	94.876	96.4639	92.5389	96.6305	98.0556	93.3437	93.4783	96.4951	100.17	96.5854	96.3761	96.0854	99.1141	95.5232	97.5	98.6762	95.0644	97.9441	96.1272	97.4054	96.3955	94.0571	95.5508
day 3	86.2745	88.038	89.5317	89.0276	88.1911	89.8915	89.2222	84.9194	87.06	89.4852	92.5297	91.8699	91.2815	90.4931	91.8605	95.3149	97.0652	94.7601	92.9721	94.2541	96.8208	97.2973	94.3357	94.4	94.4386
day 4	81.2469	81.7775	81.8182	82.7873	79.9249	86.3507	83.2778	78.5751	81.47	89.6495	91.7374	91.3279	89.7584	86.2227	89.4795	95.9396	98.75	93.7121	94.206	98.6821	96.2428	96.2162	91.967	94.1714	94.5975
day 5	77.2247	77.3616	76.8595			87.2073	82.7222	75.403	78.6232	92.2234	96.661	94.3631	94.4328	89.4764	94.5736	98.8027	100.652	97.4076	98.4978	101.845	98.2081	97.8378	92.5335	96.9714	97.1928
day 6						87.6071	79.3889	73.895	76.8116	92.333	96.0385	95.1762	95.0105	92.7809	97.7852	97.241	101.793	99.6139	96.2983	104.165	94.1619	94.4865	94.9537	95.3714	95.7627
day 7						91.6048	82.2222	78.7311	84.058	94.7974	97.6231	97.1274	97.1113	94.5602	99.1141	96.6684	102.5	100.882	97.5858	104.165	96.185	94.6487	96.6014	95.4286	95.286
day 8						95.6025	85.0556	83.5153	91.3043	97.2618	99.2077	99.0244	99.1597	96.3396	100.388	96.0958	103.152	102.096	98.8734	104.165	98.2081	94.7568	98.2492	95.4286	94.7564
day 9						97.6014	87.5	87.1035	91.3561	97.207	99.4907	100.813	100.315	98.0173	103.433	96.1999	101.087	102.206	96.4592	104.692	102.601	96.2703	102.884	98.7429	95.6568
day 10						99.7716	91.7222	90.8476	92.5983	99.7262	100.566	99.8916	99.0021	96.543	103.322	95.7835	100.109	101.269	95.3863	93.7269	100.925	95.8378	103.759	100.914	94.3856
day 11						100.228	93.6667	92.5637	91.9255	99.3428	100.226	98.0488	98.9496	96.1871	101.606	95.7314	102.554	102.978	96.2983	103.479	101.85	95.9459	102.729	100.971	93.803
day 12						99.5431	94.4444	93.2397	91.9255	99.3976	98.8681	98.645	98.4244	95.3737	100.72	95.419	102.663	100.524	97.0494	103.268	101.618	95.3513	100.824	99.0857	93.6441
day 13						98.8007	95.2222	93.8637	91.8737	99.4523	97.5099	99.2412	97.8466	94.5602	99.8339	95.1067	102.772	98.0695	97.8004	103.005	101.387	94.7027	98.8671	97.1429	93.4852
day 14						100.457	96.7222	95.4238	92.9607	99.3428	101.924	100.921	100.263	94.9669	102.049	97.0328	105	98.1798	99.5172	102.478	102.601	96.2703	104.016	99.9429	94.9682
(6)
A/Sichuan/01/2009 (H1N1)
Prophylaxis in mice
Survival %
		H1N1
		PBS	28-12
Mice number	d.p.i.		1mg/kg	3mg/kg	10mg/kg	30mg/kg
1	5
2	5
3	5
4	5	1
5	5	1
1	6	1
2	6	1
3	6	1
4	6
5	6
1	14		0	0	0	0
2	14		0	0	0	0
3	14		0	0	0	0
4	14		0	0	0	0
5	14		0	0	0	0
(7)
A/Sichuan/01/2009 (H1N1)
Therapy in mice
Weight loss %
	H1N1
	PBS					28-12--0 d.p.i					28-12--1 d.p.i					28-12--2 d.p.i					28-12--3 d.p.i
Mice number	1	2	3	4	5	1	2	3	4	5	1	2	3	4	5	1	2	3	4	5	1	2	3	4	5
day 0	100	100	100	100	100	100	100	100	100	100	100	100	100	100	100	100	100	100	100	100	100	100	100	100	100
day 1	107.228	101.786	103.167	103.308	102.543	99.1129	101.277	98.8636	99.4296	100.442	99.8303	103.161	100.381	101.891	99.0422	99.7753	99.3642	99.2371	96.0976	101.941	98.2826	101.742	103.346	102.852	100
day 2	106.776	104.405	101.556	104.585	102.868	105.145	106.204	103.301	102.111	104.699	101.075	105.977	101.307	104.183	100.958	102.079	103.584	97.3842	98.5366	103.767	102.438	104.994	103.402	107.383	106.453
day 3	97.6285	94.1071	95.8333	93.964	94.9134	100.118	102.494	99.2424	99.0302	99.3919	91.1765	93.4483	90.1961	93.1805	90.5352	91.1798	96.4162	88.9373	88.4553	92.0091	92.133	93.7863	94.8132	95.6935	95.7913
day 4	89.5539	85.7143	87.2778	85.4324	88.2576	101.892	103.224	97.8355	101.483	99.7789	84.8416	88.7931	85.4575	90.7736	92.8451	83.1461	84.2197	81.1989	82.8184	85.7306	83.1579	85.9466	86.7262	87.0805	87.6543
day 5	84.585	80.4762	82	80.4411	83.6039	106.446	104.38	100.271	101.882	104.091	83.5973	92.1264	89.488	99.255	99.0986	77.6966	77.4566	76.5123	80.0542	84.8744	77.0083	78.9779	80.5912	81.2081	81.8743
day 6	78.882		76.5556		79.1125	104.79	106.448	100.92	104.507	102.93	86.9909	97.7586	93.2462	104.069	100.563	76.4045		75.1499	88.0759	90.1256			77.3006	76.3423	77.3288
day 7	76.0023				75	105.973	107.056	99.4589	108.842	100.885	90.1018	100.632	95.5338	102.751	100.056	75.2809		76.1853	94.6342	96.0046			79.42		73.8496
day 8						108.516	111.01	101.677	105.191	103.427	95.5317	100.345	96.024	101.605	98.5352	75.9551		79.0191	96.2602	97.032			82.4874		70.7632
day 9						107.51	109.367	100.974	104.278	102.874	97.1719	101.322	96.7865	101.375	98.9859	78.427		81.1444	96.6938	98.2306			86.1684		72.4467
day 10						106.446	107.664	100.216	103.366	102.322	98.8122	102.299	97.4946	101.146	99.3803	84.7753		87.5749	97.0732	99.4292			89.8494		74.1302
day 11						106.269	107.543	98.8095	103.08	104.091	100.622	105.345	99.183	102.808	100.789	89.6067		86.921	94.2547	98.4589			92.9169		79.8541
day 12						105.618	107.543	98.9177	104.221	103.317	101.131	104.253	100.218	102.865	99.0986	91.9663		89.3733	94.8509	96.9749			96.4863		84.9046
day 13						110.171	108.942	99.2965	105.59	102.598	103.111	105.115	100.817	104.871	103.155	95.8427		90.8447	93.8211	99.7146			96.8767		88.8328
day 14						107.57	111.618	101.623	105.704	102.598	102.941	105.172	102.07	107.278	105.803	96.9101		93.188	96.3144	97.9452			99.4981		93.0415
(8)
A/Sichuan/01/2009 (H1N1)
Therapy in mice
Survival %
		H1N1
		PBS	28-12
Mice number	d.p.i.	0 d.p.i	0 d.p.i	1 d.p.i	2 d.p.i	3 d.p.i
1	6
2	6	1			1	1
3	6
4	6	1
5	6
1	7
2	7
3	7	1
4	7					1
5	7					1
1	8	1
2	8
3	8
4	8
5	8	1
1	14		0	0	0	0
2	14		0	0
3	14		0	0	0	0
4	14		0	0	0
5	14		0	0	0

## Sheet: Fig 4
Fig 4o
The binding activity of 28-12 to mutant H3N2 HA proteins
Relative binding to WT H3N2 HA %
OD450:
D19AHA2	187.468	183.029
W21AHA2	212.162	209.665
N49AHA2	15.7226	14.0579
WT	98.9595	101.457
Fig 4p
The binding activity of 28-12 to mutant H1N1 HA proteins
Relative binding to WT H1N1 HA %
OD450:
V40AHA1	8.4048	6.00343
S299AHA1	226.587	210.463
L300AHA1	100	95.5
D19AHA2	12.5214	10.1201
W21AHA2	6.00343	6.00343
T49AHA2	157.976	164.494
WT	104.46	98.6278

## Sheet: Fig S6
		H3N2 HA:								H1N1 HA:

## Sheet: Fig S7
Fig S7a
HCDR3 length
CR6261-14aa	A K H M G Y Q V R E T M D V
FI6v3-22aa	A K D S Q L R S L L Y F E W L S Q G Y F D Y
CR9114-14aa	A R H G N Y Y Y Y S G M D V
F10-17aa	A R S P S Y I C S G G T C V F D H
CT149-19aa	A R D K V Q G R V E V G S G G R H D Y
39.29-18aa	A V P G P V F G I F P P W S Y F D N
3I14-23aa	A K L P S P Y Y F D S R F V W V A A S A F H F
CR6261	CR9114	39.29	CT149	FI6v3	3I14	28-12
14	14	18	19	22	23	23

## Sheet: Fig S12
Fig S12a				Fig S12b				Fig S12c
	Binding to H3 36-57HA2	Binding to H1 36-57HA2		Donor/mAb	H3 36-57HA2	H3 36-57HA2 N49T			H3 36-57HA2	H3 36-57HA2 N49T
Donor	Ab titer	Ab titer			Ab titer	Ab titer		Donor	Ab titer	Ab titer
1	1600	800		LU	3200	800		1	1600	1600
2	400	200		28-12	12800	200		2	200	200
3	800	400						3	800	800
4	200	<200						5	200	200
5	800	400						7	1600	1600
6	200	200						9	800	800
7	800	200						12	200	200
8	200	200						13	400	800
9	800	400						41	6400	200
10	400	400						47	12800	200
11	200	400
12	400	200
13	1600	800
14	200	400
15	400	400
16	400	800
17	200	400
18	400	800
19	1600	1600
20	400	400
21	400	800
22	200	200
23	400	400
24	800	800
25	1600	1600
26	200	200
27	1600	1600
28	400	400
29	800	800
30	200	200
31	400	400
32	400	400
33	400	400
34	<200	200
35	<200	200
36	200	400
37	200	400
38	200	400
39	200	200
40	200	400
41	6400	400
42	200	200
43	200	<200
44	200	400
45	200	200
46	400	200
47	6400	400
48	400	400
49	<200	200
50	200	200
LU	6400	400
NC	<200	<200
